# Supplementary material for: The Impact of Visitors on Non-Primate Species in Zoos: A Quantitative Review
Source: Animals (Basel). 2023 Mar 28;13(7):1178. doi: 10.3390/ani13071178 (PMC10092984; doi:10.3390/ani13071178)
Supplement: Supplementary file 1 [file animals-13-01178-s001.zip]

Archive with 2 entries (2 files):
- Williams et al_supplementary material_S1.pdf
- Williams et al_supplementary material_S2.pdf
